# Supplementary material for: Differential editing efficiencies in cereal crops: a comparative analysis of tRNA and ribozyme multiplexed guide delivery
Source: Front Plant Sci. 2024 Dec 5;15:1426184. doi: 10.3389/fpls.2024.1426184 (PMC11657133; doi:10.3389/fpls.2024.1426184)
Supplement: Supplementary file 3 [file Table1.xlsx]

## Sheet: Suppl. Table 1
Suppl. Table 1 : Construct and Experiment Summary
		Guide cassette	Binary vector	Final binary construct	Selection cassette	Agrobacterium strain	Cereal species transformed	Experiment No.
		tRNA cassette	pEW474-Cas-R1R2	pMM36	nptII	EHA105	rice	MR42, MR44
						EHA105	wheat	CTA69, CTA70
						AGL1	barley	Hv17, Hv19
		ribozyme cassette	pEW474-Cas-R1R2	pMM37		EHA105	rice	MR43, MR45
						EHA105	wheat	CTA71, CTA72
						EHA105	barley	Hv22, Hv23
	Intermediate cassettes		Binary vector	Final binary construct	Selection cassette	Agrobacterium strain	Cereal species transformed	Experiment No.
	Reference promoter cassette	Test promoter cassette
	pAK7-pOsActin-LUCplus	pMS28-pCmYLCV-GUS-t35S	pRLF12-R1R2	pMS31	nptII	EHA105	rice	COS100
			pRLF12-R1R2	pMS31	nptII	AGL1	wheat	CTA178
			pRLF12-R1R2	pMS31	nptII	AGL1	barley	Hv72
		pMS32-pTaU6-GUS-t35S	pRLF12-R1R2	pMS33	nptII	EHA105	rice	COS128
			pRLF12-R1R2	pMS33	nptII	AGL1	wheat	CTA200
		pAK72-pZmUbi-GUS-tAtNOS	pEW343-R1R2	pAK93	hyg	EHA105	rice	COS38
			pRLF12-R1R2	pAK90	nptII	AGL1	wheat	CTA80
