# Supplementary material for: Differential editing efficiencies in cereal crops: a comparative analysis of tRNA and ribozyme multiplexed guide delivery
Source: Front Plant Sci. 2024 Dec 5;15:1426184. doi: 10.3389/fpls.2024.1426184 (PMC11657133; doi:10.3389/fpls.2024.1426184)
Supplement: Supplementary file 4 [file Table2.xlsx]

## Sheet: Suppl. Table 2
Suppl. Table 2: Primers used in this study
Primer Name	Sequence 5'-3'	Use	Reference
GamyB1F	GATCCGAATAGCTGGCTCAAGTAT	wheat copy number	Milner et al., 2018
GamyB2R	GGAGACTGCAGGTAGGGATCAAC	wheat copy number	Milner et al., 2018
GamyB1P	JOE-CGTGGCTCCTGCGATGCAGC-TAMRA	wheat copy number	Milner et al., 2018
HvCon2F1	TGCTAACCGTGTGGCATCAC	barley copy number	Bartlett et al., 2008
HvCon2R1	GGTACATAGTGCTGCTGCATCTG	barley copy number	Bartlett et al., 2008
HvCon2P	JOE-CATGAGCGTGTGCGTGTCTGCG-TAMRA	barley copy number	Bartlett et al., 2008
SPS-F	TTGCGCCTGAACGGATAT	rice copy number	Ding et al., 2004
SPS-R	CGGTTGATCTTTTCGGGATG	rice copy number	Ding et al., 2004
SPS-P	Joe-GACGCACGGACGGCTCGGA-TAMRA	rice copy number	Ding et al., 2004
Npt2B2F	CTCCTGCCGAGAAAGTATCCA	nptII copy number	Milner et al., 2018
Npt2B4R	GCCGGATCAAGCGTATGC	nptII copy number	Milner et al., 2018
Npt2B2P	FAM-TGGCTGATGCAATGCGGCG-TAMRA	nptII copy number	Milner et al., 2018
OsGSK1-F	GATACTTTTGCTATGCTTGCAGC	rice GSK PCR	this work
OsGSK1-R	AAACATGGCTACCTTGTGCC	rice GSK PCR	this work
HvGSK1-F	CTTTACATGTATCAGGTCTGTGAACC	barley GSK PCR	this work
HvGSK1-R	ATGTGGACTTGATACCATGCAAGT	barley GSK PCR	this work
GSK1-A-F	TGCTCTGCTAATGTATGTATCATCTGC	wheat A homoeologue PCR	this work
GSK1-A-R	GTAGAGCAACCCGTTAGCTG	wheat A homoeologue PCR	this work
GSK1-B-F	CCTTATTACTCTGCTAATGTATCTTTTGCC	wheat B homoeologue PCR	this work
GSK1-B-R	AAGCTGGTAACAAATTGATATGCAAG	wheat B homoeologue PCR	this work
GSK1-D-F	GCCTTATTACTCTGCTAATGTATCTTTTGAC	wheat D homoeologue PCR	this work
GSK1-D-R	GCCAGAAGATGTGGACTTAAGATC	wheat D homoeologue PCR	this work
