# Supplementary material for: Differential editing efficiencies in cereal crops: a comparative analysis of tRNA and ribozyme multiplexed guide delivery
Source: Front Plant Sci. 2024 Dec 5;15:1426184. doi: 10.3389/fpls.2024.1426184 (PMC11657133; doi:10.3389/fpls.2024.1426184)
Supplement: Supplementary file 5 [file Table3.xlsx]

## Sheet: Suppl. Table 3
Suppl. Table 3: Amino acid percent identity matrix for the rice, barley and wheat GSK1 proteins.
	OsGSK1	HvGSK1	TaGSK1-A	TaGSK1-B	TaGSK1-D	Gene Model
OsGSK1	100	91.75	92.06	94.19	86.03	Os01t0205700-01
HvGSK1	91.75	100	97.88	99.71	91	HORVU.MOREX.r3.3HG0243150.1
TaGSK1-A	92.06	97.88	100	99.71	92.06	TraesCS3A03G0312800.1
TaGSK1-B	94.19	99.71	99.71	100	99.42	TraesCS3B03G0368500LC.1
TaGSK1-D	86.03	91	92.06	99.42	100	TraesCS3D03G0288900.1
