# Supplementary material for: Differential editing efficiencies in cereal crops: a comparative analysis of tRNA and ribozyme multiplexed guide delivery
Source: Front Plant Sci. 2024 Dec 5;15:1426184. doi: 10.3389/fpls.2024.1426184 (PMC11657133; doi:10.3389/fpls.2024.1426184)
Supplement: Supplementary file 6 [file Table4.xlsx]

## Sheet: Suppl. Table 4
Suppl. Table 4: DNA percent identity matrix for the rice, barley and wheat GSK1 CDS.
	OsGSK1	HvGSK1	TaGSK1-A	TaGSK1-B	TaGSK1-D	Gene Model
OsGSK1	100	89.11	88.57	89.01	89.72	Os01t0205700-01
HvGSK1	89.11	100	96.66	96.92	98	HORVU.MOREX.r3.3HG0243150.1
TaGSK1-A	88.57	96.66	100	97.19	97.24	TraesCS3A03G0312800.1
TaGSK1-B	89.01	96.92	97.19	100	98.67	TraesCS3B03G0368500LC.1
TaGSK1-D	89.72	98	97.24	98.67	100	TraesCS3D03G0288900.1
