# Supplementary material for: Differential editing efficiencies in cereal crops: a comparative analysis of tRNA and ribozyme multiplexed guide delivery
Source: Front Plant Sci. 2024 Dec 5;15:1426184. doi: 10.3389/fpls.2024.1426184 (PMC11657133; doi:10.3389/fpls.2024.1426184)
Supplement: Supplementary file 7 [file Table5.xlsx]

## Sheet: Suppl. Table 5
Suppl. Table 5: Mutations observed in the T0 rice plants
Homozygous (hom) and heterozygous (het) mutations identified in T0 generation
Size of the indentified mutation at each target site is listed for homozygous mutations
n.d. not determined
T0 lines	nptII cn	tRNA strategy mutations					T0 lines	nptII cn	Ribozyme strategy mutations
		guide 1	guide 2	guide 3					guide 1	guide 2	guide 3
MR42.1	1	WT	WT	WT			MR43.2	4+	WT	WT	WT
MR42.2	1	WT	het	het			MR43.3	2	hom (bp -1016)	hom (bp -1016)	hom (bp -1016)
MR42.4	2	WT	WT	WT			MR43.4	3	het	het	hom (bp +1)
MR42.7	2	WT	WT	WT			MR43.5	1	WT	WT	WT
MR42.13	4+	hom (bp -1015)	hom (bp -1015)	hom (bp -1015)			MR43.6	4+	het	n.d.	het
MR42.14	4+	hom (bp +1)	het	WT			MR43.7	4	WT	hom (bp +232)	het
MR42.17	4	het	n.d.	het			MR43.8	3	WT	het	het
MR42.19	1	hom (bp -2)	het	hom (bp -1)			MR43.9	1	WT	hom (bp -2)	het
MR42.20	3	het	n.d.	het			MR43.10	1	hom (bp -1016)	hom (bp -1016)	hom (bp -1016)
MR42.21	3	het	het	het			MR43.11	1	WT	hom (bp -330)	hom (bp -330)
MR42.24	1	WT	WT	WT			MR43.12	4	hom (bp -1016)	hom (bp -1016)	hom (bp -1016)
MR42.25	4+	hom (bp -1)	WT	het			MR43.13	4	het	het	WT
MR42.27	1	WT	WT	het			MR43.14	3	WT	het	het
MR42.28	4	het	hom (bp -709)	hom (bp -709)			MR43.15	1	WT	WT	WT
MR42.29	2	WT	het	het			MR43.16	4	het	n.d.	het
MR42.31	4+	het	n.d.	het			MR43.18	4	WT	WT	WT
MR44.1	4	WT	hom (bp +1)	het			MR43.19	1	het	het	het
MR44.2	4+	het	hom (bp +320)	hom (bp -343)			MR45.1	4+	WT	WT	WT
MR44.3	3	het	het	het			MR45.2	3	WT	hom (bp -236)	WT
MR44.4	4	het	hom (bp -2)	WT			MR45.3	1	WT	hom (bp -6)	het
MR44.5	1	het	hom (bp +1)	het			MR45.5	2	WT	WT	WT
MR44.6	4+	WT	het	het			MR45.6	2	WT	het	WT
MR44.7	3	WT	WT	WT			MR45.8	2	WT	WT	WT
MR44.8	2	WT	hom (bp -35)	het			MR45.11	3	WT	n.d.	het
MR44.9	4+	WT	WT	WT			MR45.12	1	WT	WT	WT
							MR45.13	1	WT	WT	WT
							MR45.14	1	WT	WT	WT
							MR45.16	2	WT	WT	WT
							MR45.17	1	het	n.d.	het
							MR45.18	2	het	n.d.	het
							MR45.19	4+	WT	WT	WT
							MR45.23	1	WT	hom (bp -329)	hom (bp -329)
n plants with edit		13	14	17			n plants with edit		10	15	17
n plants		25	22	25			n plants		32	27	32
% of plants edited		52	63.6364	68			% of plants edited		31.25	55.5556	53.125
n heterozygous mutation		9	7	13			n heterozygous mutation		7	6	11
n homozygous mutation		4	7	4			n homozygous mutation		3	9	6
% heterozygous mutation		36	31.8182	52			% heterozygous mutation		21.875	22.2222	34.375
% homozygous mutation		16	31.8182	16			% homozygous mutation		9.375	33.3333	18.75
n plants with any edit			19				n plants with any edit			20
n plants			25				n plants			32
% of plants with any edit			76				% of plants with any edit			62.5
