# Supplementary material for: Differential editing efficiencies in cereal crops: a comparative analysis of tRNA and ribozyme multiplexed guide delivery
Source: Front Plant Sci. 2024 Dec 5;15:1426184. doi: 10.3389/fpls.2024.1426184 (PMC11657133; doi:10.3389/fpls.2024.1426184)
Supplement: Supplementary file 8 [file Table6.xlsx]

## Sheet: Suppl. Table 6
Suppl. Table 6: Mutations observed in the T1 rice plants
New homozygous (hom) and heterozygous (het) mutations identified in T1 generation
Size of the indentified mutation at each target site is listed for homozygous mutations
n.d. not determined
T1 lines	nptII cn	tRNA strategy mutations				T1 lines	nptII cn	Ribozyme strategy mutations				T0 Parent	tRNA strategy
		guide 1	guide 2	guide 3				guide 1	guide 2	guide 3			guide 1	guide 2	guide 3
MR42.2.1	1	hom (bp +2)	het	WT		MR43.10.1	1	WT	hom (bp -4)	WT		MR42.2	WT	het	het
MR42.2.2	1	hom (bp +2)	het	WT		MR43.10.2	1	WT	WT	WT		MR42.19	hom (bp -2)	het	hom (bp -1)
MR42.2.3	1	hom (bp +2)	het	WT		MR43.10.3	1	WT	WT	WT		MR44.5	het	hom (bp +1)	het
MR42.2.4	1	hom (bp +2)	het	het		MR43.10.4	2	WT	hom (bp -4)	het			Ribozyme strategy
MR42.2.5	2	hom (bp +2)	hom (bp -332)	hom (bp -332)		MR43.10.5	0	WT	WT	WT			guide 1	guide 2	guide 3
MR42.2.6	1	hom (bp +2)	WT	het		MR43.10.6	0	WT	WT	WT		MR43.10	hom (bp -1016)	hom (bp -1016)	hom (bp -1016)
MR42.2.7	2	hom (bp +2)	het	het		MR43.10.7	2	WT	WT	WT		MR43.19	het	het	het
MR42.2.8	0	hom (bp +2)	hom (bp -6)	WT		MR43.10.8	1	WT	hom (bp -4)	WT		MR45.23	WT	hom (bp -329)	hom (bp -329)
MR42.2.9	1	hom (bp +2)	hom (bp -6)	hom (bp -1)		MR43.10.9	1	WT	WT	WT
MR42.2.10	2	hom (bp +2)	hom (bp -2)	het		MR43.10.10	1	WT	WT	WT
MR42.2.11	1	hom (bp +2)	het	het		MR43.10.11	2	WT	hom (bp -4)	het
MR42.2.12	1	hom (bp +2)	hom (bp -6)	het		MR43.10.12	0	WT	WT	WT
MR42.2.13	1	hom (bp +2)	het	het		MR43.10.13	1	WT	WT	WT
MR42.2.14	2	hom (bp +2)	hom (bp -6)	hom (bp +1)		MR43.10.14	1	WT	WT	WT
MR42.2.15	0	hom (bp +2)	het	het		MR43.10.15	1	WT	WT	WT
MR42.2.16	1	hom (bp +2)	het	het		MR43.10.16	1	WT	WT	WT
MR42.19.1	2	hom (bp -2)	hom (bp -3)	hom (bp -1)		MR43.19.1	2	het	hom (bp -2)	het
MR42.19.2	2	hom (bp -2)	hom (bp -3)	hom (bp -1)		MR43.19.2	1	het	het	het
MR42.19.3	1	hom (bp -2)	WT	hom (bp -1)		MR43.19.3	2	WT	hom (bp -2)	WT
MR42.19.4	2	hom (bp -2)	het	hom (bp -1)		MR43.19.4	1	het	het	het
MR42.19.5	1	hom (bp -2)	WT	hom (bp -1)		MR43.19.5	1	het	het	het
MR42.19.6	2	hom (bp -2)	hom (bp -2)	hom (bp -1)		MR43.19.6	1	hom (bp+1)	hom (bp +1)	WT
MR42.19.7	1	hom (bp -2)	WT	hom (bp -1)		MR43.19.7	0	WT	hom (bp -2)	WT
MR42.19.8	1	hom (bp -2)	WT	hom (bp -1)		MR43.19.8	0	het	het	WT
MR42.19.9	1	hom (bp -2)	WT	hom (bp -1)		MR43.19.9	1	het	hom (bp -2)	het
MR42.19.10	2	hom (bp -2)	het	hom (bp -1)		MR43.19.10	1	het	het	het
MR42.19.11	1	hom (bp -2)	WT	hom (bp -1)		MR43.19.11	2	hom (bp+1)	hom (bp +1)	WT
MR42.19.12	2	hom (bp -2)	WT	hom (bp -1)		MR43.19.12	2	hom (bp+1)	hom (bp +1)	het
MR42.19.13	1	hom (bp -2)	WT	hom (bp -1)		MR43.19.13	1	hom (bp+1)	hom (bp +1)	WT
MR42.19.14	1	hom (bp -2)	WT	hom (bp -1)		MR43.19.14	1	WT	hom (bp -2)	WT
MR42.19.15	2	hom (bp -2)	het	hom (bp -1)		MR43.19.15	1	WT	het	WT
MR42.19.16	0	hom (bp -2)	WT	hom (bp -1)		MR43.19.16	1	het	hom (bp -2)	het
MR44.5.1	2	WT	WT	hom (bp -2)		MR45.23.1	0	WT	het	het
MR44.5.2	2	WT	WT	hom (bp -1)		MR45.23.2	1	WT	bp (+225 -280)	bp (+225 -280)
MR44.5.3	0	WT	WT	het		MR45.23.3	1	WT	WT	WT
MR44.5.4	2	WT	WT	het		MR45.23.4	0	WT	het	het
MR44.5.5	2	WT	WT	het		MR45.23.5	0	WT	het	het
MR44.5.6	0	WT	WT	het		MR45.23.6	1	WT	het	het
MR44.5.7	0	WT	WT	het		MR45.23.7	2	WT	bp (+225 -280)	bp (+225 -280)
MR44.5.8	0	WT	WT	het		MR45.23.8	1	WT	bp (+225 -280)	bp (+225 -280)
MR44.5.9	1	WT	WT	het		MR45.23.9	0	WT	het	het
MR44.5.10	2	WT	WT	hom (bp -2)		MR45.23.10	1	WT	WT	WT
MR44.5.11	1	WT	WT	hom (bp -1)		MR45.23.11	2	WT	bp (+225 -280)	bp (+225 -280)
MR44.5.12	2	WT	WT	het		MR45.23.12	1	WT	het	het
MR44.5.13	1	WT	WT	hom (bp -2)		MR45.23.13	1	WT	het	het
MR44.5.14	0	WT	WT	hom (bp -1)		MR45.23.14	1	WT	het	het
MR44.5.15	1	WT	WT	het		MR45.23.15	1	WT	bp (+225 -280)	bp (+225 -280)
MR44.5.16	1	WT	WT	het		MR45.23.16	2	WT	bp (+225 -280)	bp +225 -280
