# Supplementary material for: Differential editing efficiencies in cereal crops: a comparative analysis of tRNA and ribozyme multiplexed guide delivery
Source: Front Plant Sci. 2024 Dec 5;15:1426184. doi: 10.3389/fpls.2024.1426184 (PMC11657133; doi:10.3389/fpls.2024.1426184)
Supplement: Supplementary file 9 [file Table7.xlsx]

## Sheet: Suppl. Table 7
Suppl. Table 7: Mutations observed in the T0 barley plants
Homozygous (hom) and heterozygous (het) mutations identified in T0 generation
Size of the indentified mutation at each target site is listed for homozygous mutations
n.d. not determined
T0 lines	nptII cn	tRNA strategy mutations					T0 lines	nptII cn	Ribozyme strategy mutations
		guide 1	guide 2	guide 3					guide 1	guide 2	guide 3
Hv17A.1	1	het	WT	WT			Hv22A.1	1	WT	WT	WT
Hv17A.2	1	WT	WT	WT			Hv22A.2	1	WT	WT	WT
Hv17A.3	4+	hom (bp -8)	hom (bp -334 +331)	hom (bp -334 +331)			Hv22A.3	1	WT	WT	WT
Hv17A.4	2	het	WT	WT			Hv22A.4	1	WT	het	het
Hv17A.5	4	hom (bp -1119)	hom (bp -1119)	hom (bp -1119)			Hv22A.5	1	WT	het	WT
Hv17A.6	1	WT	WT	WT			Hv22A.6	1	WT	WT	WT
Hv17A.7	1	het	hom (bp -336)	hom (bp -336)			Hv22A.7	4	WT	het	het
Hv17A.8	1	het	WT	WT			Hv22A.8	1	WT	WT	WT
Hv17A.9	1	het	n.d	WT			Hv22B.1	1	WT	WT	WT
Hv17A.10	1	WT	WT	WT			Hv22B.3	1	WT	het	WT
Hv17A.11	1	hom (bp -784)	hom (bp -784)	WT			Hv22B.4	0	WT	WT	WT
Hv17A.12	1	hom (bp -933)	hom (bp -933)	hom (bp -933)			Hv22B.5	2	WT	WT	WT
Hv17A.13	1	hom (bp -934)	hom (bp -934)	hom (bp -934)			Hv22B.6	1	WT	WT	WT
Hv17A.14	1	WT	WT	WT			HV22B.7	2	WT	het	WT
Hv17A.15	1	WT	WT	WT			HV22B.8	0	WT	WT	WT
Hv17A.16	1	WT	WT	WT			Hv22B.9	1	WT	WT	WT
Hv17A.17	1	het	WT	WT			HV22B.10	1	WT	WT	WT
Hv17A.18	1	WT	WT	WT			HV22B.11	1	WT	WT	WT
Hv17A.19	1	het	het	WT			HV22B.12	1	WT	het	WT
Hv17A.20	1	WT	WT	WT			HV22B.13	1	WT	WT	WT
Hv17A.21	1	WT	WT	WT			HV22B.14	1	WT	WT	WT
Hv17B.1	3	het	WT	WT			HV22B.15	1	WT	WT	WT
Hv17B.2	1	hom (bp -784)	hom (bp -784)	WT			HV22B.16	2	WT	WT	WT
Hv17B.3	2	WT	WT	WT			HV22B.17	1	WT	WT	WT
Hv17B.4	2	het	WT	WT			HV22B.18	1	WT	hom (bp +1)	WT
Hv17B.5	1	het	n.d	het			Hv22B.19	1	WT	WT	WT
Hv17B.6	4+	WT	WT	WT			HV22B.20	1	WT	WT	WT
Hv17B.7	1	hom (bp+1)	hom (bp -2)	het			HV23A.1	2	WT	het	WT
Hv17B.8	4+	WT	WT	WT			Hv23B.1	1	WT	WT	WT
Hv17B.9	1	het	WT	WT			Hv23B.2	1	WT	hom (bp +1)	WT
Hv17B.10	1	WT	WT	WT			Hv23B.3	1	WT	WT	WT
Hv17B.11	1	WT	WT	WT			HV23B.4	1	WT	het	WT
Hv17B.12	1	WT	WT	WT			HV23B.5	1	WT	het	WT
Hv17B.13	4+	WT	WT	WT
Hv17B.14	1	WT	WT	het
Hv17B.15	1	het	WT	WT
Hv17B.16	1	hom (bp -243 inversion +244)	WT	WT
HV17B.17	1	WT	WT	WT
Hv18B.1	1	WT	WT	WT
Hv18B.2	1	WT	WT	WT
Hv19B.1	1	het	WT	WT
Hv19B.2	1	het	WT	WT
Hv19B.3	1	WT	WT	WT
Hv19B.4	1	het	WT	WT
Hv19B.5	1	WT	WT	WT
HV19B.5	1	WT	WT	WT
HV19B.6	1	het	WT	WT
Hv19B.7	1	het	WT	WT
Hv19B.8	1	hom (bp -3)	WT	WT
Hv19B.9	1	het	WT	WT
Hv19B.10	1	het	WT	WT
Hv19B.11	1	het	WT	WT
Hv19B.12	1	WT	WT	WT
n plants with edit		29	9	7			n plants with edit		0	11	2
n plants		53	51	53			n plants		33	33	33
% of plants edited		54.717	17.6471	13.2075			% of plants edited		0	33.3333	6.06061
n heterozygous mutation		20	1	2			n heterozygous mutation		0	9	2
n homozygous mutation		9	8	5			n homozygous mutation		0	2	0
% heterozygous mutation		37.7358	1.96078	3.77358			% heterozygous mutation		0	27.2727	6.06061
% homozygous mutation		16.9811	15.6863	9.43396			% homozygous mutation		0	6.06061	0
n plants with any edit			29				n plants with any edit			11
n plants			53				n plants			33
% of plants with any edit			54.717				% of plants with any edit			33.3333
