# Supplementary material for: Differential editing efficiencies in cereal crops: a comparative analysis of tRNA and ribozyme multiplexed guide delivery
Source: Front Plant Sci. 2024 Dec 5;15:1426184. doi: 10.3389/fpls.2024.1426184 (PMC11657133; doi:10.3389/fpls.2024.1426184)
Supplement: Supplementary file 10 [file Table8.xlsx]

## Sheet: Suppl. Table 8
Suppl. Table 8: Mutations observed in the T1 barley plants
New homozygous (hom) and heterozygous (het) mutations identified in T1 generation
Size of the indentified mutation at each target site is listed for homozygous mutations
n.d. not determined
T1 lines	nptII cn	tRNA strategy mutations				T1 lines	nptII cn	Ribozyme strategy mutations				T0 Parent	tRNA strategy
		guide 1	guide 2	guide 3				guide 1	guide 2	guide 3			guide 1	guide 2	guide 3
Hv17B.2.1	1	het	WT	WT		Hv22B.3.1	0	WT	hom (bp -2)	WT		Hv17B.2	hom (bp -784)	hom (bp -784)	WT
Hv17B.2.2	2	hom (bp -7)	WT	WT		Hv22B.3.2	1	WT	hom (bp -2)	WT		Hv17B.7	hom (bp+1)	hom (bp -2)	WT
Hv17B.2.3	0	het	WT	WT		Hv22B.3.3	2	WT	hom (bp -2)	WT		Hv19B.4	het	WT	WT
Hv17B.2.4	0	WT	WT	WT		Hv22B.3.4	1	WT	WT	WT			Ribozyme strategy
Hv17B.2.5	1	het	WT	WT		Hv22B.3.5	2	WT	het	WT			guide 1	guide 2	guide 3
Hv17B.2.6	2	het	WT	WT		Hv22B.3.6	0	WT	het	WT		Hv22B.3	WT	het	WT
Hv17B.2.7	1	hom (bp +1)	WT	WT		Hv22B.3.7	2	WT	het	WT		Hv22B.12	WT	het	WT
Hv17B.2.8	0	het	WT	WT		Hv22B.3.8	1	WT	WT	WT		Hv23.2	WT	hom (bp +1)	WT
Hv17B.2.9	1	WT	WT	WT		Hv22B.3.9	1	WT	WT	WT
Hv17B.2.10	2	hom (bp -7)	WT	WT		Hv22B.3.10	1	WT	WT	WT
Hv17B.2.11	1	het	WT	WT		Hv22B.3.11	1	WT	het	WT
Hv17B.2.12	2	het	WT	WT		Hv22B.3.12	0	WT	het	WT
Hv17B.2.13	0	WT	WT	WT		Hv22B.3.13	0	WT	het	WT
Hv17B.2.14	1	WT	WT	WT		Hv22B.3.14	1	WT	het	WT
Hv17B.2.15	1	WT	WT	WT		Hv22B.3.15	1	WT	hom (bp -2)	WT
Hv17B.2.16	1	hom (bp -)	WT	WT		Hv22B.3.16	1	WT	hom (bp -2)	WT
Hv17B.7.1	2	hom (bp +1)	large deletion/inversion	hom (bp -24)		Hv22B.12.1	1	WT	WT	WT
Hv17B.7.2	1	hom (bp +1)	hom (bp -1)	het		Hv22B.12.2	2	WT	WT	WT
Hv17B.7.3	1	hom (bp +1)	hom (bp -2)	het		Hv22B.12.3	0	WT	het	WT
Hv17B.7.4	1	hom (bp +1)	hom (bp -2)	het		Hv22B.12.4	2	WT	het	WT
Hv17B.7.5	1	hom (bp +1)	hom (bp -2)	het		Hv22B.12.5	0	WT	het	WT
Hv17B.7.6	2	hom (bp +1)	hom (bp -1)	hom (bp -3)		Hv22B.12.6	0	WT	het	WT
Hv17B.7.7	0	hom (bp +1)	hom (bp -2)	het		Hv22B.12.7	0	WT	het	WT
Hv17B.7.8	0	hom (bp +1)	hom (bp -2)	het		Hv22B.12.8	1	WT	hom (bp -1)	WT
Hv17B.7.9	1	hom (bp +1)	hom (bp -1)	het		Hv22B.12.9	1	WT	hom (bp -1)	WT
Hv17B.7.10	0	hom (bp +1)	hom (bp -2)	het		Hv22B.12.10	1	WT	het	WT
Hv17B.7.11	1	hom (bp +1)	hom (bp -2)	het		Hv22B.12.11	2	WT	het	WT
Hv17B.7.12	2	hom (bp +1)	hom (bp -2)	hom (bp -3)		Hv22B.12.12	2	WT	het	WT
Hv17B.7.13	2	hom (bp +1)	hom (bp -1)	hom (bp -3)		Hv22B.12.13	0	WT	WT	WT
Hv17B.7.14	1	hom (bp +1)	hom (bp -2)	het		Hv22B.12.14	1	WT	WT	WT
Hv17B.7.15	0	hom (bp +1)	hom (bp -2)	het		Hv22B.12.15	1	WT	het	WT
Hv17B.7.16	1	hom (bp +1)	hom (bp -1)	het		Hv22B.12.16	1	WT	het	WT
Hv19B.4.1	2	hom (bp -9)	WT	hom (bp -24)		Hv23B.2.1	1	WT	hom (bp +1)	WT
Hv19B.4.2	2	het	WT	WT		Hv23B.2.2	1	WT	hom (bp +1)	WT
Hv19B.4.3	2	het	WT	WT		Hv23B.2.3	1	WT	hom (bp +1)	WT
Hv19B.4.4	1	hom (bp -9)	WT	WT		Hv23B.2.4	0	WT	hom (bp +1)	WT
Hv19B.4.5	1	het	WT	WT		Hv23B.2.5	2	WT	hom (bp +1)	WT
Hv19B.4.6	1	hom (bp -9)	WT	WT		Hv23B.2.6	0	WT	hom (bp +1)	WT
Hv19B.4.7	0	het	WT	WT		Hv23B.2.7	0	WT	hom (bp +1)	WT
Hv19B.4.8	1	hom (bp -9)	WT	WT		Hv23B.2.8	2	WT	hom (bp +1)	WT
Hv19B.4.9	1	hom (bp -9)	WT	WT		Hv23B.2.9	2	WT	hom (bp +1)	WT
Hv19B.4.10	1	hom (bp -9)	WT	WT		Hv23B.2.10	1	WT	hom (bp +1)	WT
Hv19B.4.11	0	het	WT	WT		Hv23B.2.11	1	WT	hom (bp +1)	WT
Hv19B.4.12	0	het	WT	WT		Hv23B.2.12	1	WT	hom (bp +1)	WT
Hv19B.4.13	0	het	WT	WT		Hv23B.2.13	0	WT	hom (bp +1)	WT
Hv19B.4.14	0	het	WT	WT		Hv23B.2.14	2	WT	hom (bp +1)	WT
Hv19B.4.15	1	het	WT	WT		Hv23B.2.15	1	WT	hom (bp +1)	WT
Hv19B.4.16	1	hom (bp -9)	WT	WT		Hv23B.2.16	1	WT	hom (bp +1)	WT
