# Supplementary material for: Differential editing efficiencies in cereal crops: a comparative analysis of tRNA and ribozyme multiplexed guide delivery
Source: Front Plant Sci. 2024 Dec 5;15:1426184. doi: 10.3389/fpls.2024.1426184 (PMC11657133; doi:10.3389/fpls.2024.1426184)
Supplement: Supplementary file 11 [file Table9.xlsx]

## Sheet: Suppl. Table 9
Suppl. Table 9: Mutations observed in the T0 wheat plants
Homozygous (hom) and heterozygous (het) mutations identified in T0 generation
Size of the indentified mutation at each target site is listed for homozygous mutations
n.d. not determined
T0 lines	nptII cn	tRNA strategy										T0 lines	nptII cn	Ribozyme strategy
		A genome			B genome			D genome						A genome			B genome			D genome
		guide 1	guide 2	guide 3	guide 1	guide 2	guide 3	guide 1	guide 2	guide 3				guide 1	guide 2	guide 3	guide 1	guide 2	guide 3	guide 1	guide 2	guide 3
CTA69.1	2	het	WT	WT	WT	WT	WT	het	WT	WT		CTA71.1	1	WT	WT	WT	WT	WT	WT	WT	WT	WT
CTA69.2	1	het	WT	WT	het	het	WT	het	het	WT		CTA71.2	1	WT	WT	WT	WT	WT	WT	WT	hom (bp +1)	WT
CTA69.3	2	het	WT	WT	WT	WT	hom (bp -2)	het	WT	WT		CTA71.3	1	WT	WT	WT	WT	WT	WT	WT	WT	WT
CTA69.5	4+	hom (bp +1)	het	hom (bp -2)	het	WT	het	het	n.d.	het		CTA71.4	2	WT	WT	WT	WT	hom (bp -2)	WT	WT	hom (bp -3)	WT
CTA69.6	1	WT	WT	WT	het	WT	WT	WT	WT	WT		CTA71.5	3	WT	WT	WT	WT	WT	WT	WT	WT	WT
CTA69.7	3	WT	WT	het	het	WT	WT	het	WT	WT		CTA71.6	3	WT	WT	WT	WT	hom (bp -3)	WT	WT	hom (bp +1)	WT
CTA69.9	2	het	WT	het	het	WT	WT	het	WT	WT		CTA71.7	2	WT	WT	WT	WT	WT	WT	WT	WT	WT
CTA69.10	4+	WT	het	WT	hom (bp -804)	hom (bp -804)	hom (bp -3)	hom (bp -4)	hom (bp -348)	hom (bp -348)		CTA71.9	1	WT	WT	WT	WT	WT	WT	WT	het	WT
CTA69.11	3	het	n.d.	het	het	WT	WT	het	WT	WT		CTA71.10	4+	WT	hom (bp -2)	WT	WT	het	WT	WT	hom (bp -12)	WT
CTA69.12	2	hom (bp +14)	WT	WT	hom (bp +27 bp -812)	hom (bp -812)	hom (bp-2)	WT	het	WT		CTA71.11	2	WT	WT	WT	WT	WT	WT	WT	WT	WT
CTA69.13	4+	het	n.d.	het	WT	WT	WT	het	WT	WT		CTA71.12	4	WT	WT	WT	WT	hom (bp +1)	WT	WT	hom (bp -1)	hom (bp -1)
CTA69.14	1	WT	WT	WT	WT	WT	WT	het	WT	WT		CTA71.15	2	WT	WT	WT	WT	WT	WT	WT	WT	WT
CTA69.15	1	het	WT	WT	het	WT	WT	het	WT	WT		CTA71.16	2	WT	WT	WT	WT	WT	WT	WT	WT	WT
CTA69.16	2	WT	WT	het	het	het	WT	het	WT	WT		CTA71.17	1	WT	WT	WT	WT	WT	WT	WT	WT	WT
CTA69.17	2	het	n.d.	het	het	het	WT	het	WT	WT		CTA71.18	4+	WT	WT	WT	WT	WT	WT	WT	hom (bp -15)	WT
CTA69.18	1	WT	WT	WT	WT	WT	WT	WT	WT	WT		CTA71.19	4+	WT	WT	WT	WT	hom (bp -32 +27)	het	WT	hom (bp +1)	het
CTA69.19	4+	het	WT	WT	WT	WT	WT	het	WT	WT		CTA71.20	4+	WT	WT	WT	WT	WT	WT	WT	WT	WT
CTA69.20	3	het	n.d.	het	WT	WT	WT	het	WT	WT		CTA71.21	2	WT	WT	WT	WT	WT	WT	hom (bp +1)	WT	WT
CTA69.21	1	WT	WT	WT	WT	WT	WT	WT	WT	WT		CTA71.22	2	WT	WT	WT	WT	WT	WT	WT	WT	WT
CTA69.22	2	WT	het	WT	WT	WT	WT	WT	WT	WT		CTA71.23	2	WT	WT	WT	WT	hom (bp -347)	hom (bp -347)	WT	het	WT
CTA69.23	2	WT	WT	WT	WT	WT	WT	het	WT	WT		CTA72.2	2	WT	WT	WT	WT	het	het	WT	WT	WT
CTA69.24	2	WT	WT	WT	WT	WT	WT	WT	WT	WT		CTA72.3	4+	WT	WT	WT	WT	het	het	WT	hom (bp +1)	WT
CTA69.25	4+	het	WT	WT	hom (bp -4)	WT	WT	hom (bp -6)	het	WT		CTA72.4	1	WT	WT	WT	WT	WT	WT	WT	WT	WT
CTA69.26	4+	het	n.d.	het	het	het	hom (bp -3)	hom (bp -4)	WT	WT		CTA72.5	1	WT	WT	WT	WT	WT	WT	WT	WT	WT
CTA69.27	4	WT	WT	WT	WT	WT	WT	het	WT	WT		CTA72.7	4+	WT	WT	WT	WT	hom (bp -348)	hom (bp -348)	WT	WT	WT
CTA69.28	2	het	n.d.	het	het	WT	WT	het	WT	WT		CTA72.8	2	WT	WT	WT	WT	hom (bp -5)	WT	WT	het	WT
CTA69.29	4+	het	WT	WT	het	het	WT	het	het	WT		CTA72.10	4+	WT	WT	WT	WT	hom (bp -4)	hom (bp -34)	WT	het	WT
CTA69.30	1	WT	WT	WT	WT	WT	WT	WT	WT	WT		CTA72.11	2	WT	WT	WT	WT	WT	WT	WT	WT	WT
CTA69.31	1	WT	WT	WT	WT	WT	WT	WT	WT	WT		CTA72.13	3	WT	WT	WT	WT	hom (bp -12)	WT	WT	WT	WT
CTA69.32	2	WT	WT	WT	hom bp -1	WT	WT	WT	WT	WT		CTA72.14	4+	WT	WT	het	WT	hom (bp +1)	WT	WT	het	WT
CTA69.33	2	WT	WT	WT	WT	WT	WT	WT	WT	WT		CTA72.15	3	WT	WT	WT	WT	WT	WT	WT	WT	WT
CTA69.34	2	WT	WT	WT	WT	WT	WT	WT	WT	WT		CTA72.16	1	WT	WT	WT	WT	het	WT	WT	WT	WT
CTA69.35	2	WT	WT	het	het	WT	WT	WT	hom (bp -5)	WT		CTA72.17	4	WT	WT	WT	WT	het	WT	WT	hom (bp -30)	WT
CTA69.36	3	het	n.d.	het	hom (bp -803)	hom (bp -803)	het	hom (bp -1)	hom (bp -3)	hom (bp -2)		CTA72.18	2	WT	WT	WT	WT	WT	WT	WT	WT	WT
CTA69.37	3	WT	WT	WT	WT	WT	WT	WT	WT	WT		CTA72.19	1	WT	WT	WT	WT	het	WT	WT	WT	WT
CTA70.1	1	WT	WT	WT	WT	WT	WT	WT	WT	WT
CTA70.2	4+	het	WT	WT	WT	WT	het	het	WT	WT
CTA70.3	1	WT	WT	WT	WT	WT	WT	WT	WT	WT
CTA70.5	1	WT	WT	WT	WT	WT	WT	WT	WT	WT
CTA70.6	4+	het	n.d.	het	het	WT	het	het	het	hom (bp +24)
n plants with edit		19	3	13	19	8	8	24	8	4		n plants with edit		0	1	1	0	16	6	1	14	2
n plants		40	32	40	40	40	40	40	39	40		n plants		35	35	35	35	35	35	35	35	35
% of plants edited		47.5	9.375	32.5	47.5	20	20	60	20.5128	10		% of plants edited		0	2.85714	2.85714	0	45.7143	17.1429	2.85714	40	5.71429
n heterozygous mutation		17	3	12	14	5	4	20	5	1		heterozygous mutation		0	0	1	0	6	3	0	5	1
n homozygous mutation		2	0	1	5	3	4	4	3	3		homozygous mutation		0	1	0	0	10	3	1	9	1
% heterozygous mutation		42.5	9.375	30	35	12.5	10	50	12.8205	2.5		% heterozygous mutation		0	0	2.85714	0	17.1429	8.57143	0	14.2857	2.85714
% homozygous mutation		4.21053	0	3.07692	10.5263	15	20	6.66667	14.625	30		% homozygous mutation		0	2.85714	0	0	28.5714	8.57143	2.85714	25.7143	2.85714
Combined data for A,B and D genomes		guide 1	guide 2	guide 3		Combined data for guides1-3		A genome	B genome	D genome		Combined data for A,B and D genomes		guide 1	guide 2	guide 3		Combined data for guides1-3		A genome	B genome	D genome
n plants with edit in A,B or D		28	13	15		n plants with edit		24	21	26		n plants with edit in A,B or D		1	19	7		n plants with edit		2	16	14
n plants		40	40	40		n plants		40	40	40		n plants		35	35	35		n plants		35	35	35
% of plants edited in A,B or D		70	32.5	37.5		% of plants edited		60	52.5	65		% of plants edited in A,B or D		2.85714	54.2857	20		% of plants edited		5.71429	45.7143	40
n plants with edit in A,B and D		19										n plants with edit in A,B and D		2
n plants		40										n plants		35
% of plants with edit in A,B and D		47.5										% of plants with edit in A,B and D		5.71429
n plants with any edit		29										n plants with any edit		20
n plants		40										n plants		35
% of plants with any edit		72.5										% of plants with any edit		57.1429
