# Supplementary material for: Differential editing efficiencies in cereal crops: a comparative analysis of tRNA and ribozyme multiplexed guide delivery
Source: Front Plant Sci. 2024 Dec 5;15:1426184. doi: 10.3389/fpls.2024.1426184 (PMC11657133; doi:10.3389/fpls.2024.1426184)
Supplement: Supplementary file 12 [file Table10.xlsx]

## Sheet: Suppl. Table 10
Suppl. Table 10: Mutations observed in the T1 wheat plants
New homozygous (hom) and heterozygous (het) mutations identified in T1 generation
Size of the indentified mutation at each target site is listed for homozygous mutations
n.d. not determined
T1 lines	nptII cn	tRNA strategy										T1 lines	nptII cn	Ribozyme strategy
		A genome			B genome			D genome						A genome			B genome			D genome					T0 Parent	tRNA strategy
		guide 1	guide 2	guide 3	guide 1	guide 2	guide 3	guide 1	guide 2	guide 3				guide 1	guide 2	guide 3	guide 1	guide 2	guide 3	guide 1	guide 2	guide 3				A genome			B genome			D genome
CTA69.2.1	2	hom bp -4	WT	WT	hom bp -1	hom bp -6	WT	hom bp -124	WT	WT		CTA71.6.1	1	WT	het	WT	WT	hom (bp -1)	WT	WT	WT	WT				guide 1	guide 2	guide 3	guide 1	guide 2	guide 3	guide 1	guide 2	guide 3
CTA69.2.2	1	hom bp -5	WT	WT	hom bp -1	hom bp -6	WT	het	het	WT		CTA71.6.2	2	WT	het	WT	WT	hom (bp -2)	WT	WT	hom (bp +1)	WT			CTA69.2	het	WT	WT	het	het	WT	het	het	WT
CTA69.2.3	1	WT	WT	WT	WT	WT	WT	hom bp -3	WT	WT		CTA71.6.3	1	WT	WT	WT	WT	hom (bp -2)	WT	WT	WT	WT			CTA69.3	het	WT	WT	WT	WT	hom (bp -2)	het	WT	WT
CTA69.2.4	2	WT	WT	WT	WT	WT	WT	hom bp -31	WT	WT		CTA71.6.4	0	WT	WT	WT	WT	hom (bp -1)	WT	WT	het	WT			CTA69.15	het	WT	WT	het	WT	WT	het	WT	WT
CTA69.2.5	1	WT	WT	WT	WT	WT	WT	hom bp -3	WT	WT		CTA71.6.5	2	WT	hom (bp -4)	WT	WT	hom (bp -2)	WT	WT	hom (bp +1)	WT				Ribozyme strategy
CTA69.2.6	0	hom bp -4	WT	WT	het	het	WT	hom bp -1	hom bp +1	WT		CTA71.6.6	1	WT	het	WT	WT	hom (bp -2)	WT	WT	het	WT				guide 1	guide 2	guide 3	guide 1	guide 2	guide 3	guide 1	guide 2	guide 3
CTA69.2.7	2	hom bp -13	WT	WT	WT	WT	WT	het	WT	WT		CTA71.6.7	1	WT	WT	WT	WT	hom (bp -1)	WT	WT	hom (bp +1)	WT			CTA71.6	WT	WT	WT	WT	hom (bp -3)	WT	WT	hom (bp +1)	WT
CTA69.2.8	1	hom bp -4	WT	WT	het	het	WT	hom bp-3	het	WT		CTA71.6.8	1	WT	WT	WT	WT	hom (bp -2)	WT	WT	WT	WT			CTA71.23	WT	WT	WT	WT	hom (bp -347)	hom (bp -347)	WT	het	WT
CTA69.2.9	1	WT	WT	WT	WT	het	WT	het	het	WT		CTA71.6.9	0	WT	het	WT	WT	hom (bp -2)	WT	WT	het	WT			CTA72.8	WT	WT	WT	WT	hom (bp -5)	WT	WT	het	WT
CTA69.2.10	1	WT	WT	WT	het	het	WT	het	het	WT		CTA71.6.10	0	WT	hom (bp -4)	WT	WT	hom (bp -2)	WT	WT	het	WT
CTA69.2.11	1	WT	WT	WT	het	WT	WT	het	hom bp +1	WT		CTA71.6.11	1	WT	WT	WT	WT	hom (bp -1)	WT	WT	het	WT
CTA69.2.12	2	hom bp -4	WT	WT	het	het	WT	het	hom bp +1	WT		CTA71.6.12	1	WT	het	WT	WT	hom (bp -1)	WT	WT	het	WT
CTA69.2.13	0	WT	WT	WT	het	het	WT	het	het	WT		CTA71.6.13	2	WT	hom (bp -4)	WT	WT	hom (bp -2)	WT	WT	WT	WT
CTA69.2.14	0	WT	WT	WT	WT	WT	WT	hom bp -1	het	WT		CTA71.6.14	2	WT	WT	WT	WT	hom (bp -2)	WT	WT	WT	WT
CTA69.2.15	1	WT	WT	WT	WT	WT	WT	hom bp -1	het	WT		CTA71.6.15	1	WT	het	WT	WT	hom (bp -1)	WT	WT	het	WT
CTA69.2.16	1	WT	WT	WT	hom bp -1	het	WT	het	WT	WT		CTA71.6.16	1	WT	het	WT	WT	hom (bp -1)	WT	WT	het	WT
CTA69.3.1	1	hom bp +1	WT	WT	WT	WT	hom bp -2	hom bp -3	WT	WT		CTA71.23.1	1	WT	het	WT	WT	hom (bp -347)	hom (bp -347)	WT	hom (bp -5)	WT
CTA69.3.2	1	WT	WT	WT	WT	WT	WT	WT	WT	WT		CTA71.23.2	1	WT	hom (bp -5)	WT	WT	hom (bp -347)	hom (bp -347)	WT	het	WT
CTA69.3.3	1	hom bp +1	WT	WT	WT	WT	hom bp -2	het	WT	WT		CTA71.23.3	1	WT	WT	WT	WT	WT	WT	WT	WT	WT
CTA69.3.4	2	hom bp -4	WT	WT	WT	WT	hom bp -2	het	WT	WT		CTA71.23.4	2	WT	het	WT	WT	WT	WT	WT	hom (bp -5)	WT
CTA69.3.5	2	WT	WT	WT	WT	WT	WT	WT	WT	WT		CTA71.23.5	0	WT	het	WT	WT	WT	WT	WT	het	WT
CTA69.3.6	0	hom bp -4	WT	WT	WT	WT	hom bp -2	hom bp -3	WT	WT		CTA71.23.6	0	WT	WT	WT	WT	WT	WT	WT	hom (bp -5)	WT
CTA69.3.7	2	WT	WT	WT	WT	WT	WT	WT	WT	WT		CTA71.23.7	2	WT	hom (bp -5)	WT	WT	hom (bp -347)	hom (bp -347)	WT	het	WT
CTA69.3.8	1	het	WT	WT	WT	WT	hom bp -2	het	WT	WT		CTA71.23.8	2	WT	hom (bp -5)	WT	WT	hom (bp -347)	hom (bp -347)	WT	WT	WT
CTA69.3.9	1	WT	WT	WT	WT	WT	WT	WT	WT	WT		CTA71.23.9	1	WT	WT	WT	WT	WT	WT	WT	het	WT
CTA69.3.10	1	hom bp -4	WT	WT	WT	WT	hom bp -2	het	WT	WT		CTA71.23.10	1	WT	het	WT	WT	hom (bp -347)	hom (bp -347)	WT	het	WT
CTA69.3.11	1	hom bp -4	WT	WT	WT	WT	hom bp -2	hom bp -3	WT	WT		CTA71.23.11	1	WT	WT	WT	WT	hom (bp -347)	hom (bp -347)	WT	het	WT
CTA69.3.12	0	het	WT	WT	WT	WT	hom bp -2	het	WT	WT		CTA71.23.12	1	WT	hom (bp -5)	WT	WT	hom (bp -347)	hom (bp -347)	WT	hom (bp -5)	WT
CTA69.3.13	0	WT	WT	WT	WT	WT	WT	WT	WT	WT		CTA71.23.13	1	WT	het	WT	WT	hom (bp -347)	hom (bp -347)	WT	hom (bp -5)	WT
CTA69.3.14	1	het	WT	WT	WT	WT	hom bp -2	het	WT	WT		CTA71.23.14	1	WT	het	WT	WT	hom (bp -347)	hom (bp -347)	WT	het	WT
CTA69.3.15	1	WT	WT	WT	WT	WT	WT	WT	WT	WT		CTA71.23.15	0	WT	het	WT	WT	WT	WT	WT	WT	WT
CTA69.3.16	1	WT	WT	WT	WT	WT	WT	WT	WT	WT		CTA71.23.16	2	WT	WT	WT	WT	WT	WT	WT	WT	WT
CTA69.15.1	1	het	WT	WT	hom bp +1	WT	WT	WT	WT	WT		CTA72.8.1	1	WT	WT	WT	WT	het	WT	WT	WT	WT
CTA69.15.2	2	hom bp +1	WT	WT	het	WT	WT	WT	WT	WT		CTA72.8.2	1	WT	WT	WT	WT	WT	WT	WT	WT	WT
CTA69.15.3	0	het	WT	WT	hom bp -4	WT	WT	WT	WT	WT		CTA72.8.3	2	WT	WT	WT	WT	WT	WT	WT	WT	WT
CTA69.15.4	1	hom bp +1	WT	WT	hom bp +1	WT	WT	hom bp +1	WT	WT		CTA72.8.4	2	WT	WT	WT	WT	hom (bp -1)	WT	WT	WT	WT
CTA69.15.5	1	het	WT	WT	het	WT	WT	het	WT	WT		CTA72.8.5	0	WT	WT	WT	WT	WT	WT	WT	WT	WT
CTA69.15.6	1	hom bp +1	WT	WT	hom bp +1	WT	WT	het	WT	WT		CTA72.8.6	0	WT	WT	WT	WT	het	WT	WT	WT	WT
CTA69.15.7	1	het	WT	WT	hom bp +1	WT	WT	het	WT	WT		CTA72.8.7	1	WT	WT	WT	WT	WT	WT	WT	WT	WT
CTA69.15.8	2	het	WT	WT	hom bp +1	WT	WT	het	WT	WT		CTA72.8.8	1	WT	WT	WT	WT	WT	WT	WT	WT	WT
CTA69.15.9	1	WT	WT	WT	het	WT	WT	WT	WT	WT		CTA72.8.9	1	WT	WT	WT	WT	het	WT	WT	WT	WT
CTA69.15.10	1	WT	WT	WT	het	WT	WT	WT	WT	WT		CTA72.8.10	1	WT	WT	WT	WT	WT	WT	WT	WT	WT
CTA69.15.11	2	WT	WT	WT	het	WT	WT	hom bp +1	WT	WT		CTA72.8.11	0	WT	WT	WT	WT	het	WT	WT	WT	WT
CTA69.15.12	1	WT	WT	WT	het	WT	WT	hom bp +1	WT	WT		CTA72.8.12	2	WT	WT	WT	WT	hom (bp -1)	WT	WT	WT	WT
CTA69.15.13	1	het	WT	WT	het	WT	WT	WT	WT	WT		CTA72.8.13	2	WT	WT	WT	WT	hom (bp -1)	WT	WT	WT	WT
CTA69.15.14	2	het	WT	WT	hom bp +1	WT	WT	WT	WT	WT		CTA72.8.14	0	WT	WT	WT	WT	hom (bp -1)	WT	WT	WT	WT
CTA69.15.15	1	hom bp +1	WT	WT	hom bp +4	WT	WT	WT	WT	WT		CTA72.8.15	0	WT	WT	WT	WT	het	WT	WT	WT	WT
CTA69.15.16	0	het	WT	WT	het	WT	WT	het	WT	WT		CTA72.8.16	1	WT	WT	WT	WT	het	WT	WT	WT	WT
